# Supplementary material for: PI 3‐kinase delta enhances axonal PIP 3 to support axon regeneration in the adult CNS
Source: EMBO Mol Med. 2020 Jun 17;12(8):e11674. doi: 10.15252/emmm.201911674 (PMC7411663; doi:10.15252/emmm.201911674)
Supplement: Supplementary file 5 — Movie EV4 [file EMMM-12-e11674-s005.zip › EMM-2019-11674-V2_Movie EV4 legend.txt]

Movie EV4. Examples of growing uninjured axons after treatment with the  p110δ inhibitor idelalisib, to accompany Figure 1C, lower panels.
