# Supplementary material for: PI 3‐kinase delta enhances axonal PIP 3 to support axon regeneration in the adult CNS
Source: EMBO Mol Med. 2020 Jun 17;12(8):e11674. doi: 10.15252/emmm.201911674 (PMC7411663; doi:10.15252/emmm.201911674)
Supplement: Supplementary file 6 — Movie EV5 [file EMMM-12-e11674-s006.zip › EMM-2019-11674-V2_Movie EV5 legend.txt]

Movie EV5. DRG growth cone imaged by confocal spinning disc microscopy cultured from adult AKT-PH-GFP mice. Exhibiting hotspots / regions of increased fluorescence indicative of AKT-PH recruitment. 
