# Supplementary material for: PI 3‐kinase delta enhances axonal PIP 3 to support axon regeneration in the adult CNS
Source: EMBO Mol Med. 2020 Jun 17;12(8):e11674. doi: 10.15252/emmm.201911674 (PMC7411663; doi:10.15252/emmm.201911674)
Supplement: Supplementary file 7 — Movie EV6 [file EMMM-12-e11674-s007.zip › EMM-2019-11674-V2_Movie EV6 legend.txt]

Movie EV6. DRG growth cone from adult AKT-PH-GFP mice, stained with cell-mask orange to detect the membrane. Arrows indicate a dynamic region of AKT-PH-GFP recruitment that does not label for membrane aggregation (single confocal section imaged by spinning disc microscopy). Upper left panel is AKT-PH-GFP, upper right panel is cell-mask orange.
