# Supplementary material for: PI 3‐kinase delta enhances axonal PIP 3 to support axon regeneration in the adult CNS
Source: EMBO Mol Med. 2020 Jun 17;12(8):e11674. doi: 10.15252/emmm.201911674 (PMC7411663; doi:10.15252/emmm.201911674)
Supplement: Supplementary file 8 — Movie EV7 [file EMMM-12-e11674-s008.zip › EMM-2019-11674-V2_Movie EV7 legend.txt]

Movie EV7. DIV 14 cortical neuron expressing p110δ and GFP regenerating after laser axotomy. 
