# Supplementary material for: PI 3‐kinase delta enhances axonal PIP 3 to support axon regeneration in the adult CNS
Source: EMBO Mol Med. 2020 Jun 17;12(8):e11674. doi: 10.15252/emmm.201911674 (PMC7411663; doi:10.15252/emmm.201911674)
Supplement: Supplementary file 9 — Movie EV8 [file EMMM-12-e11674-s009.zip]

Archive with 5 entries (4 files):
- EMM-2019-11674-V2_Movie EV8 legend.txt
- __MACOSX/
- __MACOSX/._EMM-2019-11674-V2_Movie EV8 legend.txt
- EMM-2019-11674-V2_Movie EV8.mov
- __MACOSX/._EMM-2019-11674-V2_Movie EV8.mov
